# Supplementary material for: Sequencing of neurofilament genes identified NEFH Ser787Arg as a novel risk variant of sporadic amyotrophic lateral sclerosis in Chinese subjects
Source: BMC Med Genomics. 2021 Sep 11;14:222. doi: 10.1186/s12920-021-01073-z (PMC8436554; doi:10.1186/s12920-021-01073-z)
Supplement: Supplementary file 1 — Additional file 1. Primers for amplification of exons. [file 12920_2021_1073_MOESM1_ESM.xlsx]

## Sheet: Sheet1
Supplementary Table 1. Primers for amplification of exons.
Gene	Exon	Forward primer (5'-3')	Reverse primer (5'-3')	Fragment Length (bp)
NEFH	1-1	TGCTCAGGCCATGATGAGCTT	TGCAGCTGCTCCTTCTCACT	315
	1-2	AGTGAGAAGGAGCAGCTGCA	ATTACAGCTCGCCCATAGCGGA	152
	1-3	AATCCGCTATGGGCGAGCTGTA	AAAAGTTCGCTGCGGGGTCA	524
	2	CTGGGCATTAGAACCCAGT	CCAATCAGGTAAGGCAGTCT	306
	3	CTGGCATGTGATGTGTGTCAC	CTCGCAGGAACACAAGCTTT	211
	4-1	GACCTTCAGGATAGTCTAGG	TTCTCAGACTTCTCCACCAC	230
	4-2	GTGGTGGAGAAG TCTGAGAA	GGGGATTTTGCTTCCTCCTT	287
	4-3	AAGGAGGAAGCAAAATCCCC	TGGAGACTTGGCCTTTTCC	321
	4-4	AGAAGGAAGAGGCCAAGTC	GGGAGATTTCGCCTTCTCT	380
	4-5	ACCTGCTGTCGAAAAGCCCAA	TTTTTCTCCGGTGCTGCCT	228
NEFM	1-1	CCAAGATGAGCTACACGTTGGA	CAGGTAGTGCACCTTCTCTA	371
	1-2	AAACGAGAAGGAGCAGCTGCA	ACCTTCTTGTCCAGCTCCA	375
	1-3	ACCTGGAGGAAGACATCCA	CTAGCTCGATGCTCTTGGA	465
	1-4	CTCAGACCAGAATATGCACC	TCCGCAAATACCCTAGGTCT	390
	2	GCGAAGGAAGTTGCTGTTTG	AACCAGGTGCTGAGTTGATG	304
	3-1	TGAAGCTCAGAAGGCCTAGTG	AGGTGCAGTTGCTTTCAC	411
	3-2	CTGACAGCCATTACAGAGGA	ACAGGAGACTTGCCTTTCTC	512
	3-3	GAAAGGCAAGTCTCCTGTG	TGGTCTCTTTCTCCAAGTGC	413
	3-4	AAAGGAGGAAGCTGTGGCAGA	CTACCGTTTTGGTCACCAC	362
	3-5	AGAGCAGGAGACCAAGGAA	AAGCTGCCAATCACATGC	381
NEFL	1	AGGAGCCTCCCGGCGTATAAATA	AAGCGGTCATTGAGGTCCT	446
	2	GGCCTTTGCAACTACACTACAG	GCAGGACTCCTAATTACAGGG	398
	3	GGTACTCAGAGCAAGTTGTG	CTCCACACCCAGTTTACACT	434
	4	GACTGGACTTACCCTGGATT	GTGATGGGGTTGACCTGATT	255
