# Supplementary material for: Sequencing of neurofilament genes identified NEFH Ser787Arg as a novel risk variant of sporadic amyotrophic lateral sclerosis in Chinese subjects
Source: BMC Med Genomics. 2021 Sep 11;14:222. doi: 10.1186/s12920-021-01073-z (PMC8436554; doi:10.1186/s12920-021-01073-z)
Supplement: Supplementary file 2 — Additional file 2. Rare non-synonymous coding variants in NEFM and NEFL. [file 12920_2021_1073_MOESM2_ESM.xlsx]

## Sheet: Rare variants
Supplementary Table 2. Rare non-synonymous coding variants in NEFM and NEFL.
Group	Gene	Chr_Position	dbSNP	cDNA_change	AA _change	ExAC_EAS	GnomAD_exome_EAS	CADD	No. Carriers (n=371)	No. Controls (n=711)	P value	OR (95% CI)
Case only	NEFM	8:24772238	/	c.932G>T	p.Arg311Leu	/	/	Damaging	1	0	0.34	Inf（Na-Inf）
		8:24774587	/	c.121 G>A	p.Gly407Ser	/	/	Damaging	1	0	0.34	Inf（Na-Inf）
	NEFL	8:24814011	rs57848467	c.19G>A	p.Glu7Lys	/	6.51211e-05	Damaging	1	0	0.34	Inf（Na-Inf）
		8:24811813	rs770653656	c.1051A>G	p.Ile351Val	0	0	Tolerable	1	0	0.34	Inf（Na-Inf）
		8:24811071	rs758305388	c.1408C>T	p.Pro470Ser	0.000352	0.000290461	Tolerable	1	0	0.34	Inf（Na-Inf）
Control only	NEFM	8:24771826	/	c.520G>T	p.Asp174Tyr	/	/	Damaging	0	1	1	Na
		8:24771855	/	c.549C>G	p.His183Gln	/	/	Tolerable	0	1	1	Na
		8:24771898	/	c.592G>T	p.Asp198Tyr	/	/	Damaging	0	1	1	Na
		8:24771973	/	c.667A>C	p.Lys223Gln	/	/	Damaging	0	1	1	Na
		8:24774728	/	c.1360G>A	p.Glu454Lys	/	0	Damaging	0	1	1	Na
		8:24774890	/	c.1522G>A	p.Ala508Thr	/	/	Tolerable	0	1	1	Na
		8:24775013	rs757795369	c.1645G>A	p.Glu549Lys	0	9.522e-05	Damaging	0	1	1	Na
		8:24775130	/	c.1762G>A	p.Val588Met	/	/	Tolerable	0	1	1	Na
		8:24775382	/	c.2014T>G	p.Ser672Ala	/	/	Tolerable	0	1	1	Na
		8:24775520	rs781159732	c.2152G>A	p.Val718Ile	0	0	Tolerable	0	1	1	Na
		8:24775526	/	c.2162delA	p.Lys721ArgfsTer18	/	/	/	0	1	1	Na
		8:24775749	/	c.2381G>T	p.Gly794Val	/	/	Tolerable	0	1	1	Na
		8:24775938	/	c.2570C>T	p.Thr857Met	0	0	Tolerable	0	1	1	Na
	NEFL	8:24813963	rs772092001	c.67C>T	p.Arg23Trp	0.000218	6.17742e-05	Damaging	0	1	1	Na
		8:24813816	/	c.214G>T	p.Asp72Tyr	/	/	Damaging	0	1	1	Na
		8:24813798	rs1038686626	c.232G>A	p.Ala78Thr	/	0	Damaging	0	1	1	Na
		8:24813653	/	c.377G>A	p.Arg126His	/	0	Damaging	0	1	1	Na
		8:24811692	/	c.1169+3G>A	/	/	5.79845e-05	/	0	1	1	Na
Both	NEFM	8:24771326	rs182011677	c.20C>G	p.Ser7Trp	0.004686	0.00407527	Damaging	2	3	1	1.28(0.21-7.67)
		8:24771736	rs147132694	c.430G>A	p.Ala144Thr	0.001706	0.00138538	Damaging	1	1	1	1.92(0.12-30.70)
		8:24772189	rs201666371	c.883C>A	p.Arg295Ser	0.001508	0.0015076	Damaging	1	1	1	1.92(0.12-30.70)
	NEFL	8:24810365	rs267607679	c.1591T>G	p.Ter531GlyextTer?	0.00058	0.000869767	Tolerable	1	4	0.67	0.48(0.05-4.29)
		8:24813751	rs3832558	c.1580_1582delGAG	p.Gly527del	0.00313	0.00313116	/	2	1	0.27	3.84(0.35-42.42)
cDNA level nomenclature was based onNM_005382.2(NEFM) and NM_006158.4(NEFL), according to hg19/GRCh37. Protein level nomenclature was based on NP_005373.2(NEFM) and NP_006149.2(NEFL). dbSNP; accession number of the variant in the Database of Single Nucleotide Polymorphisms 147. MAF; minor allele.ExAC_EAS, MAF of variants in the Exome Aggregation Consortium (ExAC) database for Eastern Asian popula…
