# Supplementary material for: Sequencing of neurofilament genes identified NEFH Ser787Arg as a novel risk variant of sporadic amyotrophic lateral sclerosis in Chinese subjects
Source: BMC Med Genomics. 2021 Sep 11;14:222. doi: 10.1186/s12920-021-01073-z (PMC8436554; doi:10.1186/s12920-021-01073-z)
Supplement: Supplementary file 3 — Additional file 3. Burden in all rare variants. [file 12920_2021_1073_MOESM3_ESM.xlsx]

## Sheet: Sheet1
Supplementary Table 3. Burden in all rare variants.
Gene	Model	Number of variants	Frequency			SKAT-O-Test	OR (95% CI)
			Case (n=371)	Control (n=711)		P value
NEFH	Dom coding	36	25	60		0.31	0.79 (0.49-1.27)
	Dom non-synonymous	25	20	43		0.69	0.89 (0.52-1.52)
	Dom not benign	17	15	27		0.8	1.07 (0.56-2.03)
	Dom LoF	5	3	9		0.51	0.64 (0.17-2.36)
NEFM	Dom coding	27	9	29		0.16	0.59 (0.28-1.25)
	Dom non-synonymous	18	6	18		0.36	0.64 (0.25-1.61)
	Dom not benign	13	6	11		0.83	1.05 (0.38-2.85)
	Dom LoF	1	0	1		0.76	NA
NEFL	Dom coding	15	17	22		0.23	1.49 (0.79-2.83)
	Dom non-synonymous	9	6	10		0.78	1.15 (0.42-3.18)
	Dom not benign	7	3	6		0.85	0.96 (0.24-3.85)
	Dom LoF	2	3	5		0.82	1.15 (0.27-4.83)
Key: Dom, dominant inheritance model; LoF,loss of fuction. The functional effect of variants was predicted by combined annotation dependent depletion (CADD).
