# Supplementary material for: Sequencing of neurofilament genes identified NEFH Ser787Arg as a novel risk variant of sporadic amyotrophic lateral sclerosis in Chinese subjects
Source: BMC Med Genomics. 2021 Sep 11;14:222. doi: 10.1186/s12920-021-01073-z (PMC8436554; doi:10.1186/s12920-021-01073-z)
Supplement: Supplementary file 4 — Additional file 4. Clinical features of NEFH (S787R) carriers. [file 12920_2021_1073_MOESM4_ESM.xlsx]

## Sheet: Sheet2
Supplementary Table 4. Clinical features of NEFH (S787R) carriers.
Case ID	Sex	Diagnosis level	Onsetsite	Onset age(year)	Duration (year)	Alive（Y/N）
374	M	Definite	Upper limb	57	1.7	N
17R03852	M	Possible	Limb	72	1	Y
J-49	F	Definite	Bulbar	40	4	Y
N006166	M	Probable	Lower limb	49	3	Y
N007297	M	Probable	Lower limb	56	1	Y
17R03745	M	Definite	Upper limb	65	1	Y
N006836	M	Definite	Neck weakness	66	2	Y
19C070640	M	Definite	Upper limb	46	1	Y
N002195	M	Possible	Upper limb	30	1	Y
