# Supplementary material for: Sequencing of neurofilament genes identified NEFH Ser787Arg as a novel risk variant of sporadic amyotrophic lateral sclerosis in Chinese subjects
Source: BMC Med Genomics. 2021 Sep 11;14:222. doi: 10.1186/s12920-021-01073-z (PMC8436554; doi:10.1186/s12920-021-01073-z)
Supplement: Supplementary file 5 — Additional file 5. Low frequency and common variants identified in NEFH, NEFM and NEFL genes. [file 12920_2021_1073_MOESM5_ESM.xlsx]

## Sheet: Common
Supplementary Table 5-1. Common variants identified in NEFH，NEFM and NEFL genes.
Position	Gene	SNP	Allele			Minor allele frequency			Allelic test
			Major	Minor		Case (2n=742)	Control (2n=1422)		OR (95% CI)	P value
22:29886413	NEFH	rs165625	G	A		60	134		0.85(0.62-1.16)	0.3
22:29885567	NEFH	rs147489453	AAGTCCCCTGAGAAGGCC	/		109	212		0.98 (0.77-1.26)	0.89
22:29885859	NEFH	rs59890097	GCTAAGTCCCCAGAGAAG	/		112	203		1.07(0.83-1.37)	0.61
22:29885473	NEFH	rs5763269	C	T		59	132		0.84(0.61-1.16)	0.3
8:24774683	NEFM	rs196864	A	C		0	0		Na	1
8:24811065	NEFL	rs11300136	/	G		0	0		Na	1
cDNA level nomenclature was based on NM_021076.3(NEFH),NM_005382.2(NEFM) and NM_006158.4(NEFL), according to hg19/GRCh37. Protein level nomenclature was based on NP_066554.2(NEFH), NP_005373.2(NEFM) and NP_006149.2(NEFL). dbSNP; accession number of the variant in the Database of Single Nucleotide Polymorphisms 141. MAF; minor allele.

## Sheet: Low frequency
Supplementary Table 5-2.Low frequency variants identified in NEFH，NEFM and NEFL genes.
Position	Gene	SNP	cDNA_change	Amino acid _change	Allele			Minor allele frequency			Allelic test			Hardy-Weinberg equilibrium
					Major	Minor		Case (2n=742)	Control (2n=1422)		OR (95% CI)	P value		P value in Control
22:29886043:A/C	NEFH	rs165602	c.2414A>C	p.Glu805Ala	A	C		20	60		0.63(0.38-1.05)	0.08		1
22:29881828:C/T	NEFH	rs165734	c.1200C>T	p.Ala400=	C	T		20	59		0.64(0.38-1.07)	0.09		0.94
22:29876996:G/A	NEFH	rs60825978	c.745G>A	p.Gly249Ser	G	A		5	15		0.64(0.23-1.76)	0.38		0.85
22:29885554:C/T	NEFH	rs117258406	c.1925C>T	p.Thr642Met	C	T		7	9		1.50(0.56-4.03)	0.44		1
22:29886386:C/T	NEFH	rs56200920	c.2757C>T	p.Asp919=	C	T		3	19		0.30(0.09-1.02)	0.4		0.87
8:24775530:A/G	NEFM	rs117060932	c.2162A>G	p.Lys721Arg	A	G		21	60		0.66(0.40-1.10)	0.11		1
8:24813803:A/G	NEFL	rs58907919	c.227T>C	p.Val76Ala	T	C		11	20		1.06(0.50-2.21)	0.89		1
cDNA level nomenclature was based on NM_021076.3(NEFH),NM_005382.2(NEFM) and NM_006158.4(NEFL), according to hg19/GRCh37. Protein level nomenclature was based on NP_066554.2(NEFH), NP_005373.2(NEFM) and NP_006149.2(NEFL). dbSNP; accession number of the variant in the Database of Single Nucleotide Polymorphisms 141. MAF; minor allele.
